# Supplementary material for: Methyl (1H-pyrrol-2-ylcarbonyl­amino)acetate
Source: Acta Crystallogr Sect E Struct Rep Online. 2008 Sep 6;64(Pt 10):o1867. doi: 10.1107/S1600536808027451 (PMC2959470; doi:10.1107/S1600536808027451)
Supplement: Supplementary file 2 [file e-64-o1867-Isup2.hkl]

# 
# h,k,l, Fc-squared, Fo-squared, sigma(Fo-squared) and status flag 
# 
data_I
_shelx_title ' 07085m in P2(1)/n' 
_shelx_refln_list_code          4 
_shelx_F_calc_maximum      125.87 
_exptl_crystal_F_000       384.00 
_reflns_d_resolution_high  0.8409 
 
loop_ 
 _symmetry_equiv_pos_as_xyz 
 'x, y, z' 
 '-x+1/2, y+1/2, -z+1/2' 
 '-x, -y, -z' 
 'x-1/2, -y-1/2, z-1/2' 
 
_cell_length_a    11.3398 
_cell_length_b     5.0732 
_cell_length_c    16.4998 
_cell_angle_alpha  90.000 
_cell_angle_beta  108.060 
_cell_angle_gamma  90.000 
 
_shelx_F_squared_multiplier     1.000 
 
loop_ 
 _refln_index_h 
 _refln_index_k 
 _refln_index_l 
 _refln_F_squared_calc 
 _refln_F_squared_meas 
 _refln_F_squared_sigma 
 _refln_observed_status 
   2   0   0     1355.66     1195.72     81.36 o 
   4   0   0     3889.39     3759.62    386.53 o 
   6   0   0      228.31      190.30     13.51 o 
   8   0   0       29.45       28.11      1.11 o 
  10   0   0        5.29        4.95      1.78 o 
   1   1   0     1663.94     1555.33     83.00 o 
   2   1   0     1195.01     1175.28     24.92 o 
   3   1   0      806.43      837.97     16.06 o 
   4   1   0      471.09      503.44     11.63 o 
   5   1   0       31.05       34.25      0.81 o 
   6   1   0       12.08       13.21      0.85 o 
   7   1   0        8.57        8.35      0.67 o 
   8   1   0      289.29      299.01     41.09 o 
   9   1   0       12.50       12.87      1.23 o 
  10   1   0       20.27       23.81      0.98 o 
  11   1   0       87.67       48.10      4.34 o 
  12   1   0       24.83       14.72      2.52 o 
   0   2   0      224.72      238.56      8.98 o 
   1   2   0        6.18        6.36      0.29 o 
   2   2   0      157.34      169.79      4.07 o 
   3   2   0      224.00      209.82      5.80 o 
   4   2   0      368.07      457.41      8.79 o 
   5   2   0      266.76      309.45      6.00 o 
   6   2   0        0.12        0.05      0.16 o 
   7   2   0        4.14        3.54      0.30 o 
   8   2   0      227.17      255.70      6.79 o 
   9   2   0       89.40       95.65      3.66 o 
  10   2   0        1.08        0.44      0.56 o 
  11   2   0        0.27        0.16      0.48 o 
  12   2   0       24.97       15.63      2.58 o 
   1   3   0      485.45      528.19     13.95 o 
   2   3   0      316.41      338.67      8.06 o 
   3   3   0        0.00        0.22      0.19 o 
   4   3   0        0.00        0.30      0.21 o 
   5   3   0      196.02      204.80      4.31 o 
   6   3   0      184.48      196.65      4.49 o 
   7   3   0      386.61      419.52      9.29 o 
   8   3   0       36.50       35.94      2.01 o 
   9   3   0        8.85        7.79      0.60 o 
  10   3   0        5.05        5.48      0.98 o 
  11   3   0       57.99       58.58      3.14 o 
   0   4   0      313.60      306.45     11.68 o 
   1   4   0        3.98        3.69      0.60 o 
   2   4   0       47.59       48.38      1.41 o 
   3   4   0        1.03        0.35      0.40 o 
   4   4   0       84.13       84.86      2.30 o 
   5   4   0      243.93      250.78      7.13 o 
   6   4   0       34.70       31.52      0.97 o 
   7   4   0       18.50       18.21      0.88 o 
   8   4   0       14.57       20.63      0.97 o 
   9   4   0        5.38        3.33      0.56 o 
   1   5   0       70.44       75.74      2.35 o 
   2   5   0       40.89       38.58      1.39 o 
   3   5   0      112.50      116.07      3.41 o 
   4   5   0       16.23       19.67      0.92 o 
   5   5   0        3.42        4.57      0.65 o 
   6   5   0        2.59        3.07      0.79 o 
   7   5   0       23.06       23.03      1.47 o 
   0   6   0       16.39       17.45      1.29 o 
   1   6   0        7.76        8.81      0.65 o 
 -13   0   1       39.95       46.34      4.49 o 
 -11   0   1        7.66        5.47      1.96 o 
  -9   0   1      175.03      205.60      7.86 o 
  -5   0   1     1999.78     1114.64     66.26 o 
  -3   0   1      384.03      353.43     36.92 o 
  -1   0   1     4952.42     4212.15    156.34 o 
   1   0   1       74.89       73.75      4.52 o 
   3   0   1      884.99      957.89     69.25 o 
   5   0   1      108.03      118.43      3.87 o 
   7   0   1      249.68      179.70      7.59 o 
   9   0   1       88.17       93.07      5.56 o 
  11   0   1       55.13       35.27      3.48 o 
 -12   1   1        9.37        5.59      2.11 o 
 -11   1   1       43.06       23.40      2.90 o 
 -10   1   1       55.09       20.19      1.13 o 
  -9   1   1        4.78        5.91      0.63 o 
  -8   1   1       50.25       53.18      1.35 o 
  -7   1   1       22.85       22.97      1.27 o 
  -6   1   1       34.41       35.70      1.28 o 
  -5   1   1      283.85      296.78      7.40 o 
  -4   1   1      668.65      735.25     17.86 o 
  -3   1   1       65.22       64.44      1.56 o 
  -2   1   1      887.55      924.41     25.83 o 
  -1   1   1      247.29      220.39      7.36 o 
   0   1   1     1694.72     1068.43     85.62 o 
   1   1   1      204.03      237.47      5.26 o 
   2   1   1       75.35       73.24      1.52 o 
   3   1   1     1824.83     1882.17     51.43 o 
   4   1   1       14.26       17.17      0.54 o 
   5   1   1      234.86      262.39      6.42 o 
   6   1   1       54.01       52.26      2.63 o 
   7   1   1      889.95      969.61     20.98 o 
   8   1   1       13.34       14.13      0.52 o 
   9   1   1      189.11      211.38      6.66 o 
  10   1   1        9.39       10.54      1.64 o 
  11   1   1       63.53       42.79      4.01 o 
  12   1   1        1.50        2.05      1.37 o 
 -12   2   1       14.96       10.95      2.57 o 
 -11   2   1        5.83        3.99      1.29 o 
 -10   2   1       53.49       54.98      2.04 o 
  -9   2   1        0.07       -0.06      0.26 o 
  -8   2   1        0.00       -0.04      0.33 o 
  -7   2   1      320.05      349.37     10.50 o 
  -6   2   1      173.99      179.47      3.82 o 
  -5   2   1      302.21      315.33      7.19 o 
  -4   2   1      388.22      394.46      8.94 o 
  -3   2   1        3.59        3.37      0.29 o 
  -2   2   1      580.72      582.51     23.81 o 
  -1   2   1      475.67      489.11     12.86 o 
   0   2   1       41.27       35.71      0.95 o 
   1   2   1       67.15       71.20      1.79 o 
   2   2   1      542.49      570.91     17.44 o 
   3   2   1       58.35       54.35      1.19 o 
   4   2   1      205.44      216.62      4.21 o 
   5   2   1       56.83       61.51      1.29 o 
   6   2   1        0.87        0.93      0.19 o 
   7   2   1        9.77       11.36      0.44 o 
   8   2   1       84.62       95.58      2.62 o 
   9   2   1       34.26       37.01      2.73 o 
  10   2   1        7.74       11.31      1.53 o 
  11   2   1        0.67        0.02      0.74 o 
 -11   3   1        6.11        9.47      1.27 o 
 -10   3   1        0.03        0.31      0.48 o 
  -9   3   1        0.21        1.74      0.47 o 
  -8   3   1        1.06        0.26      0.29 o 
  -7   3   1      302.80      329.64      7.34 o 
  -6   3   1        5.28        3.71      0.55 o 
  -5   3   1      125.47      128.26      3.02 o 
  -4   3   1       13.33       11.41      0.46 o 
  -3   3   1      254.41      244.79      6.09 o 
  -2   3   1        1.75        1.82      0.35 o 
  -1   3   1       41.26       37.80      1.69 o 
   0   3   1      327.70      324.71      8.65 o 
   1   3   1      195.58      213.64      5.16 o 
   2   3   1       17.96       21.99      0.89 o 
   3   3   1      112.68      112.86      3.65 o 
   4   3   1       59.63       63.13      1.44 o 
   5   3   1        0.05       -0.18      0.21 o 
   6   3   1       94.78      101.09      2.40 o 
   7   3   1       12.18       11.88      0.66 o 
   8   3   1        0.19        0.27      0.38 o 
   9   3   1        9.11       10.23      0.69 o 
  10   3   1        2.70        2.24      0.63 o 
  -9   4   1        6.41        7.46      0.71 o 
  -8   4   1       23.83       26.45      1.12 o 
  -7   4   1        0.11        0.14      0.31 o 
  -6   4   1        4.90        3.34      0.44 o 
  -5   4   1       12.57       14.14      0.67 o 
  -4   4   1        6.37        7.07      0.48 o 
  -3   4   1       35.43       34.08      1.08 o 
  -2   4   1       64.15       62.21      1.74 o 
  -1   4   1       10.00        6.93      0.49 o 
   0   4   1      119.09      125.12      3.54 o 
   1   4   1        1.08        1.67      0.34 o 
   2   4   1      249.80      252.26      6.85 o 
   3   4   1       10.41        9.86      0.69 o 
   4   4   1      147.93      146.34      4.22 o 
   5   4   1       72.59       68.55      1.75 o 
   6   4   1       39.64       42.56      1.52 o 
   7   4   1       13.03       12.97      0.75 o 
   8   4   1       40.47       46.31      1.67 o 
   9   4   1        8.48        8.51      0.67 o 
  -7   5   1        0.18        0.39      0.60 o 
  -6   5   1        2.14        1.92      0.67 o 
  -5   5   1       20.02       23.65      1.04 o 
  -4   5   1        4.33        3.21      0.52 o 
  -3   5   1      212.09      207.11      5.78 o 
  -2   5   1       14.34       14.28      1.31 o 
  -1   5   1       83.90       97.34      2.91 o 
   0   5   1       14.12       12.78      0.70 o 
   1   5   1        0.34        0.93      0.41 o 
   2   5   1       81.96       89.52      2.71 o 
   3   5   1       37.98       42.42      1.50 o 
   4   5   1       31.17       33.24      1.27 o 
   5   5   1        5.17        5.31      0.83 o 
   6   5   1       40.47       51.54      2.14 o 
  -1   6   1       42.01       45.77      2.35 o 
   0   6   1        7.79       10.30      0.71 o 
 -12   0   2        2.00        2.71      1.84 o 
 -10   0   2      584.88      455.15     28.09 o 
  -8   0   2       20.91       21.75      2.71 o 
  -6   0   2     1123.90     1246.77     38.13 o 
  -4   0   2      156.16      152.48      4.74 o 
  -2   0   2     1012.54     1006.53     31.22 o 
   0   0   2      180.23      160.76      5.57 o 
   2   0   2     6103.63     6102.02    186.94 o 
   4   0   2        0.45        0.23      0.12 o 
   6   0   2      382.96      428.23     13.43 o 
   8   0   2       46.68       33.70      2.31 o 
  10   0   2       16.44        7.97      1.96 o 
  12   0   2       22.40       15.82      2.92 o 
 -13   1   2       14.13       11.16      1.83 o 
 -12   1   2        5.75        2.98      0.60 o 
 -11   1   2      143.94      165.74      9.91 o 
 -10   1   2       40.97       39.75      1.23 o 
  -9   1   2       52.05       53.94      1.40 o 
  -8   1   2        4.87        6.98      0.50 o 
  -7   1   2        0.85        1.52      0.35 o 
  -6   1   2      342.89      382.90      9.38 o 
  -5   1   2       18.30       27.65      0.74 o 
  -4   1   2      992.44      976.53     21.46 o 
  -3   1   2      825.47      707.22     32.61 o 
  -2   1   2       22.65       14.04      0.97 o 
  -1   1   2     4762.32     4298.09    100.18 o 
   0   1   2     6432.04     5601.16    153.42 o 
   1   1   2    11307.36    10018.93    259.40 o 
   2   1   2    13816.78    12535.84    821.73 o 
   3   1   2     2096.61     1866.69    229.64 o 
   4   1   2      110.42      105.47      3.03 o 
   5   1   2      806.28      900.93     18.86 o 
   6   1   2       30.51       22.31      0.76 o 
   7   1   2      184.92      199.64      5.69 o 
   8   1   2        0.34        0.53      0.29 o 
   9   1   2        7.30        6.42      1.31 o 
  10   1   2       26.28       20.00      1.75 o 
  11   1   2       54.49       43.37      3.50 o 
  12   1   2        0.76        0.84      1.31 o 
 -12   2   2        4.48        4.56      1.99 o 
 -11   2   2       37.12       44.15      2.43 o 
 -10   2   2      101.20      112.13      3.77 o 
  -9   2   2       10.03        9.44      0.50 o 
  -8   2   2      159.55      161.10      4.02 o 
  -7   2   2      137.41      152.51      4.38 o 
  -6   2   2        5.11        6.32      0.39 o 
  -5   2   2      174.04      168.49      3.34 o 
  -4   2   2      277.24      290.68      6.08 o 
  -3   2   2      126.40      135.52      4.64 o 
  -2   2   2      727.00      731.44     34.04 o 
  -1   2   2       77.88       58.63      1.47 o 
   0   2   2      107.96      103.83      3.42 o 
   1   2   2      330.32      310.90      9.57 o 
   2   2   2      711.61      703.94     16.50 o 
   3   2   2     1194.67     1283.54     25.87 o 
   4   2   2        9.61       13.12      0.38 o 
   5   2   2       45.66       44.28      0.97 o 
   6   2   2        4.52        5.07      0.28 o 
   7   2   2      341.96      397.42     13.37 o 
   8   2   2      232.94      273.12     11.28 o 
   9   2   2       52.11       54.60      1.79 o 
  10   2   2      164.55      179.84     22.01 o 
  11   2   2        8.66       10.56      2.63 o 
 -11   3   2        0.38        0.01      0.53 o 
 -10   3   2       15.80       14.97      1.86 o 
  -9   3   2       47.23       50.30      1.98 o 
  -8   3   2      219.32      202.91     23.00 o 
  -7   3   2       34.54       28.91      1.75 o 
  -6   3   2      386.50      396.84      8.82 o 
  -5   3   2        3.76        2.80      0.41 o 
  -4   3   2       47.36       42.30      1.78 o 
  -3   3   2      960.52      989.65     46.34 o 
  -2   3   2      102.77       95.83      3.55 o 
  -1   3   2       32.22       33.40      1.12 o 
   0   3   2      296.47      294.31      7.88 o 
   1   3   2      168.61      171.82      4.94 o 
   2   3   2      287.75      296.10      9.23 o 
   3   3   2       37.76       38.18      1.09 o 
   4   3   2       26.84       29.77      0.78 o 
   5   3   2       54.59       54.80      1.28 o 
   6   3   2       17.56       17.57      0.95 o 
   7   3   2       98.97      102.60      3.12 o 
   8   3   2       19.52       21.17      0.93 o 
   9   3   2       12.94       12.40      0.81 o 
  10   3   2        0.26        0.34      0.47 o 
  -9   4   2        5.06        4.61      0.78 o 
  -8   4   2       19.81       19.15      2.22 o 
  -7   4   2        2.73        1.61      0.37 o 
  -6   4   2       65.47       67.01      1.90 o 
  -5   4   2      304.77      330.92      8.16 o 
  -4   4   2       76.51       76.59      2.12 o 
  -3   4   2        4.45        5.29      0.73 o 
  -2   4   2      192.76      199.98      5.49 o 
  -1   4   2      272.84      287.75      7.76 o 
   0   4   2       77.48       81.90      2.41 o 
   1   4   2        3.92        5.26      0.42 o 
   2   4   2      330.14      356.96     17.26 o 
   3   4   2        7.81        6.89      0.61 o 
   4   4   2        0.41        0.68      0.27 o 
   5   4   2        3.18        3.76      0.70 o 
   6   4   2        3.32        4.33      0.54 o 
   7   4   2        0.72        0.48      0.40 o 
   8   4   2        3.38        3.00      0.57 o 
   9   4   2       18.62       18.41      1.69 o 
  -7   5   2       12.34       10.85      0.74 o 
  -6   5   2        1.15        1.46      0.46 o 
  -5   5   2        7.39        6.38      0.92 o 
  -4   5   2       20.37       18.87      1.02 o 
  -3   5   2       39.82       39.86      1.43 o 
  -2   5   2        0.03       -0.27      0.44 o 
  -1   5   2       58.46       58.80      1.90 o 
   0   5   2       42.24       44.15      1.53 o 
   1   5   2       36.22       35.22      1.78 o 
   2   5   2        0.97        1.17      0.45 o 
   3   5   2       16.54       19.43      1.05 o 
   4   5   2        3.43        0.91      0.44 o 
   5   5   2        5.59        5.20      0.62 o 
   6   5   2       25.62       31.70      1.32 o 
 -13   0   3       18.68       18.43      2.64 o 
 -11   0   3      283.33      291.19     15.17 o 
  -9   0   3       15.38       18.59      1.58 o 
  -7   0   3      101.31      118.38      7.78 o 
  -5   0   3      136.22      146.10     14.58 o 
  -3   0   3      327.36      342.42     10.92 o 
  -1   0   3      513.06      500.25     18.62 o 
   1   0   3     4761.22     4368.77    134.57 o 
   3   0   3      515.94      580.62     15.86 o 
   5   0   3      435.97      526.17     18.58 o 
   7   0   3      373.80      408.61     14.31 o 
   9   0   3      204.31      141.74      6.28 o 
  11   0   3       24.79       19.03      2.65 o 
 -13   1   3       78.27       94.60     18.27 o 
 -12   1   3        3.99        4.99      0.64 o 
 -11   1   3        4.23        5.03      0.62 o 
 -10   1   3       70.20       40.73      3.71 o 
  -9   1   3       35.65       37.64      1.06 o 
  -8   1   3      138.89      153.10      3.55 o 
  -7   1   3       34.89       41.50      1.08 o 
  -6   1   3       61.21       68.42      1.65 o 
  -5   1   3     2451.92     2682.05     58.74 o 
  -4   1   3      671.58      682.63     16.43 o 
  -3   1   3      308.61      318.66      7.74 o 
  -2   1   3      101.20       90.54      2.17 o 
  -1   1   3      205.51      174.22      4.22 o 
   0   1   3     1067.14      991.31     37.25 o 
   1   1   3     1078.09     1107.54     26.06 o 
   2   1   3      512.16      511.95     11.32 o 
   3   1   3       23.26       18.44      0.49 o 
   4   1   3        9.12        7.01      0.27 o 
   5   1   3       51.75       54.65      1.29 o 
   6   1   3        5.81        6.32      0.29 o 
   7   1   3        1.02        0.78      0.27 o 
   8   1   3       24.10       13.45      2.46 o 
   9   1   3       23.43       28.90      1.78 o 
  10   1   3       65.70       73.29      9.62 o 
  11   1   3        3.78        4.06      1.36 o 
 -12   2   3       36.20       53.85      2.19 o 
 -11   2   3        2.70        1.79      0.51 o 
 -10   2   3        5.42        7.53      0.79 o 
  -9   2   3       17.19       22.23      0.93 o 
  -8   2   3       69.80       78.37      1.90 o 
  -7   2   3        6.95       10.11      0.76 o 
  -6   2   3      333.54      338.75      9.02 o 
  -5   2   3      147.83      138.12     15.81 o 
  -4   2   3        7.61        8.44      0.42 o 
  -3   2   3      945.98      923.35     31.94 o 
  -2   2   3      128.69      120.79      3.26 o 
  -1   2   3      425.58      409.62      9.63 o 
   0   2   3        5.03        2.75      0.19 o 
   1   2   3        1.07        0.27      0.24 o 
   2   2   3      499.96      559.00     12.00 o 
   3   2   3      417.67      507.72     10.29 o 
   4   2   3       11.30        8.73      0.33 o 
   5   2   3      224.44      251.16      5.22 o 
   6   2   3        0.14        0.51      0.35 o 
   7   2   3       95.67      106.83      6.91 o 
   8   2   3        1.44        0.86      0.35 o 
   9   2   3      137.06      146.08      9.27 o 
  10   2   3       30.76       32.68      2.65 o 
  11   2   3        3.99        3.38      0.91 o 
 -11   3   3       47.35       54.59      2.60 o 
 -10   3   3        0.72        0.20      0.52 o 
  -9   3   3       16.90        7.58      1.97 o 
  -8   3   3       27.52       24.63      0.97 o 
  -7   3   3       39.69       39.16      2.96 o 
  -6   3   3      135.55      134.06      5.88 o 
  -5   3   3      121.03      116.05      3.44 o 
  -4   3   3      190.47      180.79      4.52 o 
  -3   3   3      118.14      112.80      2.92 o 
  -2   3   3       44.23       38.80      1.18 o 
  -1   3   3      163.82      162.31      7.84 o 
   0   3   3      230.36      237.80      7.85 o 
   1   3   3       13.12       10.24      0.57 o 
   2   3   3      245.59      267.51      8.97 o 
   3   3   3       79.95       74.49      1.75 o 
   4   3   3      270.22      282.15      6.14 o 
   5   3   3       54.08       61.03      1.69 o 
   6   3   3       46.55       44.10      1.50 o 
   7   3   3      115.23      127.50      3.76 o 
   8   3   3       14.81       15.09      0.77 o 
   9   3   3        2.05        2.61      0.48 o 
  10   3   3        0.19        0.75      0.77 o 
 -10   4   3        3.67        4.43      1.01 o 
  -9   4   3        0.59        0.88      0.56 o 
  -8   4   3       33.70       32.25      2.89 o 
  -7   4   3       23.57       27.76      2.06 o 
  -6   4   3        2.12        2.87      0.43 o 
  -5   4   3      170.63      169.24      4.27 o 
  -4   4   3      142.43      132.72      3.76 o 
  -3   4   3       43.88       45.70      1.49 o 
  -2   4   3      109.60      100.70      2.90 o 
  -1   4   3        5.41        4.49      0.71 o 
   0   4   3        8.58        8.94      0.47 o 
   1   4   3      104.34      106.29      3.51 o 
   2   4   3       37.88       35.86      1.43 o 
   3   4   3      124.60      139.56      3.60 o 
   4   4   3       73.03       73.58      1.81 o 
   5   4   3       47.71       52.77      1.77 o 
   6   4   3        3.57        4.64      0.54 o 
   7   4   3        8.80       12.09      0.74 o 
   8   4   3       71.71       83.34      3.02 o 
  -7   5   3        0.03       -0.63      0.42 o 
  -6   5   3        5.65        4.67      0.58 o 
  -5   5   3       20.77       20.87      0.94 o 
  -4   5   3       15.63       17.12      0.85 o 
  -3   5   3       19.33       21.10      0.93 o 
  -2   5   3        4.49        3.85      0.52 o 
  -1   5   3       86.28       85.63      2.61 o 
   0   5   3        1.04        0.65      0.48 o 
   1   5   3        2.57        1.04      0.40 o 
   2   5   3        2.90        4.67      0.69 o 
   3   5   3       62.36       54.12      2.07 o 
   4   5   3        0.10        0.00      0.41 o 
   5   5   3        0.13        0.93      0.57 o 
   6   5   3        0.42        0.88      0.53 o 
 -12   0   4      130.53      140.67      4.85 o 
 -10   0   4       65.29       68.12      2.53 o 
  -8   0   4       58.55       65.97      2.47 o 
  -6   0   4       18.93       15.26      0.76 o 
  -4   0   4      164.43      166.18      5.39 o 
  -2   0   4     1612.76     1768.11     47.67 o 
   0   0   4    15843.13    12967.73    395.45 o 
   2   0   4     1911.19     2103.05     64.04 o 
   4   0   4       67.76       62.38      1.81 o 
   6   0   4        0.01        0.38      0.58 o 
   8   0   4       87.75       39.72      2.88 o 
  10   0   4        5.95        4.07      1.75 o 
 -13   1   4        6.07        7.17      0.80 o 
 -12   1   4        3.71        2.44      0.43 o 
 -11   1   4       52.10       52.85      2.63 o 
 -10   1   4       13.45       15.18      0.89 o 
  -9   1   4      514.52      573.33     14.00 o 
  -8   1   4        0.95        0.07      0.25 o 
  -7   1   4      517.77      571.46     13.93 o 
  -6   1   4       40.44       32.82      0.96 o 
  -5   1   4      927.70     1000.60     24.09 o 
  -4   1   4       33.49       27.54      0.79 o 
  -3   1   4      500.39      486.92     18.23 o 
  -2   1   4      192.44      182.12      4.45 o 
  -1   1   4      601.99      580.57     13.93 o 
   0   1   4       60.03       75.18      1.85 o 
   1   1   4      598.17      588.87     13.93 o 
   2   1   4      386.63      402.14      9.25 o 
   3   1   4      873.27      933.09     31.37 o 
   4   1   4        1.63        0.57      0.13 o 
   5   1   4      579.85      646.83     15.85 o 
   6   1   4      200.86      214.47      5.96 o 
   7   1   4       42.64       45.89      3.12 o 
   8   1   4       28.94       20.79      1.19 o 
   9   1   4       56.59       68.96      3.41 o 
  10   1   4      188.33      215.89     26.31 o 
  11   1   4       31.70       28.23      3.14 o 
 -12   2   4       39.81       48.39      2.04 o 
 -11   2   4       20.50       14.07      0.96 o 
 -10   2   4        2.02        2.70      0.42 o 
  -9   2   4      275.42      271.10      6.79 o 
  -8   2   4      326.77      334.35      8.25 o 
  -7   2   4      125.84      131.75      3.37 o 
  -6   2   4      284.70      275.98      6.76 o 
  -5   2   4       21.46       22.20      0.71 o 
  -4   2   4      451.74      473.08     12.98 o 
  -3   2   4       18.98       19.43      0.60 o 
  -2   2   4     2265.68     2227.65     51.76 o 
  -1   2   4       66.77       78.63      3.86 o 
   0   2   4      896.20      878.07     20.85 o 
   1   2   4      234.02      249.40      5.48 o 
   2   2   4     3693.56     3960.21     84.15 o 
   3   2   4     1173.03     1224.44     24.58 o 
   4   2   4     2453.62     2794.83    116.08 o 
   5   2   4        0.49        0.35      0.29 o 
   6   2   4       86.02       93.03      2.46 o 
   7   2   4       85.48       94.47      2.97 o 
   8   2   4        0.12       -0.39      0.61 o 
   9   2   4       56.67       65.99      3.23 o 
  10   2   4        0.33       -0.21      0.75 o 
 -11   3   4       63.51       70.48      3.18 o 
 -10   3   4        6.38        8.05      1.04 o 
  -9   3   4        3.59        2.19      0.37 o 
  -8   3   4        0.16        0.22      0.29 o 
  -7   3   4       46.99       44.20      1.44 o 
  -6   3   4      166.85      155.30      4.29 o 
  -5   3   4      118.32      108.66      3.85 o 
  -4   3   4        3.09        2.30      0.32 o 
  -3   3   4       35.77       38.29      1.22 o 
  -2   3   4       52.31       43.43      1.19 o 
  -1   3   4      571.63      570.49     15.04 o 
   0   3   4       93.07       96.21      2.42 o 
   1   3   4       50.22       62.95      1.65 o 
   2   3   4       12.97       17.09      0.75 o 
   3   3   4      330.21      339.00      8.14 o 
   4   3   4      164.94      170.80      4.74 o 
   5   3   4       23.11       25.06      0.85 o 
   6   3   4       45.48       43.78      1.50 o 
   7   3   4        2.93        4.48      0.71 o 
   8   3   4        4.41        5.07      0.76 o 
   9   3   4       22.87       21.43      1.53 o 
 -10   4   4       31.84       18.64      2.71 o 
  -9   4   4        0.70        0.86      0.44 o 
  -8   4   4       32.60       30.03      1.15 o 
  -7   4   4       22.71       21.47      0.91 o 
  -6   4   4      318.79      312.86      8.45 o 
  -5   4   4       86.55       77.22      2.32 o 
  -4   4   4       23.67       23.68      0.93 o 
  -3   4   4       32.02       32.78      1.15 o 
  -2   4   4        1.71        1.38      0.35 o 
  -1   4   4        4.38        4.15      0.44 o 
   0   4   4       40.43       39.78      1.16 o 
   1   4   4       71.18       70.41      1.89 o 
   2   4   4       14.34       12.71      0.77 o 
   3   4   4       72.13       84.30      2.03 o 
   4   4   4       23.30       28.35      1.08 o 
   5   4   4        0.52        0.56      0.62 o 
   6   4   4       19.55       16.07      1.18 o 
   7   4   4        5.43        5.44      0.60 o 
   8   4   4        0.11        0.30      0.50 o 
  -7   5   4        3.01        2.97      0.52 o 
  -6   5   4        2.94        3.23      0.56 o 
  -5   5   4        9.71        8.54      0.63 o 
  -4   5   4      159.81      171.70      4.86 o 
  -3   5   4       15.71       13.30      0.93 o 
  -2   5   4      184.81      184.96      5.19 o 
  -1   5   4       20.11       22.35      0.97 o 
   0   5   4       94.54      107.92      3.17 o 
   1   5   4       57.46       59.37      1.91 o 
   2   5   4      179.38      185.68      4.65 o 
   3   5   4       38.20       42.52      1.50 o 
   4   5   4        0.00       -0.59      0.42 o 
   5   5   4       37.73       45.30      1.66 o 
 -13   0   5      131.80      163.16      5.68 o 
 -11   0   5      268.89      291.85      9.57 o 
  -9   0   5      611.96      680.06     21.68 o 
  -7   0   5        0.01        0.54      0.31 o 
  -5   0   5      980.40     1043.47     32.89 o 
  -3   0   5     1336.88     1480.10     39.75 o 
  -1   0   5       34.72       28.03      0.98 o 
   1   0   5      329.29      274.88     14.26 o 
   3   0   5        3.92        7.31      0.32 o 
   5   0   5       11.49       13.29      2.38 o 
   7   0   5        3.76        1.64      1.31 o 
   9   0   5       11.97        7.18      1.40 o 
  11   0   5       41.26       34.27      3.52 o 
 -13   1   5        0.70        0.26      0.59 o 
 -12   1   5       18.50       21.99      1.24 o 
 -11   1   5      129.04      133.02      6.13 o 
 -10   1   5       31.26       28.50      1.68 o 
  -9   1   5      172.48      180.25      4.60 o 
  -8   1   5        0.01        0.14      0.27 o 
  -7   1   5      154.94      154.06      3.85 o 
  -6   1   5        3.44        5.52      0.35 o 
  -5   1   5      542.52      583.93     15.04 o 
  -4   1   5        4.40        4.28      0.27 o 
  -3   1   5      823.12      909.71     21.79 o 
  -2   1   5      315.37      336.73     12.17 o 
  -1   1   5       35.65       29.53      0.78 o 
   0   1   5      130.82      129.39      3.11 o 
   1   1   5      250.36      276.84      6.61 o 
   2   1   5      288.37      270.95      8.27 o 
   3   1   5      869.89      966.16     26.15 o 
   4   1   5       26.41       36.09      1.13 o 
   5   1   5      327.61      386.19      9.51 o 
   6   1   5        0.00       -0.03      0.22 o 
   7   1   5       13.54       18.04      1.67 o 
   8   1   5        1.64        1.08      0.53 o 
   9   1   5      154.48      167.70     12.81 o 
  10   1   5        1.22        2.40      1.02 o 
  11   1   5       20.46       18.55      2.54 o 
 -12   2   5        3.90        4.35      0.54 o 
 -11   2   5      147.81      179.00      4.64 o 
 -10   2   5       29.11       28.10      0.99 o 
  -9   2   5       34.45       32.26      1.05 o 
  -8   2   5        5.75        4.13      0.39 o 
  -7   2   5       37.06       31.84      1.00 o 
  -6   2   5        1.65        0.89      0.24 o 
  -5   2   5        9.23        7.50      1.27 o 
  -4   2   5      817.63      816.95     19.17 o 
  -3   2   5      699.75      666.96     21.73 o 
  -2   2   5      223.91      198.97      4.44 o 
  -1   2   5       24.29       20.94      1.05 o 
   0   2   5       18.50       16.80      0.55 o 
   1   2   5      105.45      113.70      2.56 o 
   2   2   5      336.43      356.18      7.73 o 
   3   2   5      114.67      109.76      4.52 o 
   4   2   5      589.09      555.74     14.85 o 
   5   2   5       54.44       54.08      1.67 o 
   6   2   5       17.40       17.93      0.69 o 
   7   2   5        9.86        9.85      0.52 o 
   8   2   5       80.30       92.86      4.28 o 
   9   2   5       44.11       57.43      2.92 o 
  10   2   5        1.54        0.66      1.13 o 
 -11   3   5        9.44       13.75      0.74 o 
 -10   3   5        1.40        2.36      0.75 o 
  -9   3   5        1.31        0.22      0.32 o 
  -8   3   5        0.82        1.51      0.37 o 
  -7   3   5      167.95      171.45      4.75 o 
  -6   3   5       24.02       22.68      1.07 o 
  -5   3   5       80.66       82.48      2.39 o 
  -4   3   5      163.34      151.61      4.17 o 
  -3   3   5        8.39        9.90      0.41 o 
  -2   3   5      196.37      183.16      4.45 o 
  -1   3   5      125.37      113.74      3.16 o 
   0   3   5       31.98       32.72      0.94 o 
   1   3   5        9.55        5.34      0.33 o 
   2   3   5        0.10        0.12      0.29 o 
   3   3   5        7.30        6.35      0.66 o 
   4   3   5       86.75       90.39      2.63 o 
   5   3   5      243.48      272.16      7.39 o 
   6   3   5        6.28        5.52      1.52 o 
   7   3   5       33.73       39.27      2.12 o 
   8   3   5        0.36       -0.90      0.60 o 
   9   3   5       50.43       70.98      3.49 o 
 -10   4   5        3.13        3.99      1.02 o 
  -9   4   5        1.39        2.23      0.47 o 
  -8   4   5        2.14        3.33      0.54 o 
  -7   4   5       52.22       46.23      1.55 o 
  -6   4   5       16.55       15.34      0.86 o 
  -5   4   5        1.13        1.52      0.61 o 
  -4   4   5       31.23       31.07      1.12 o 
  -3   4   5      112.36      110.63      3.17 o 
  -2   4   5        0.42        0.38      0.28 o 
  -1   4   5       53.09       53.11      1.67 o 
   0   4   5        2.43        3.21      0.35 o 
   1   4   5       93.55       93.10      2.41 o 
   2   4   5       50.30       49.08      1.28 o 
   3   4   5        5.99        6.07      0.51 o 
   4   4   5        2.52        2.16      0.56 o 
   5   4   5       60.88       63.78      2.08 o 
   6   4   5        0.00       -0.48      0.38 o 
   7   4   5        7.90       11.09      0.72 o 
  -7   5   5        6.30        6.62      0.99 o 
  -6   5   5       13.18       11.78      0.73 o 
  -5   5   5       70.59       71.95      2.27 o 
  -4   5   5       35.78       35.46      1.32 o 
  -3   5   5      609.60      626.57     16.69 o 
  -2   5   5        4.21        5.06      0.59 o 
  -1   5   5        0.26        0.07      0.38 o 
   0   5   5        8.01        7.86      0.53 o 
   1   5   5       69.58       69.47      1.94 o 
   2   5   5        4.18        4.84      1.13 o 
   3   5   5        1.58        1.13      0.46 o 
   4   5   5       35.59       39.27      1.68 o 
   5   5   5        6.53       11.40      0.76 o 
 -12   0   6       28.27       28.37      1.41 o 
 -10   0   6      258.37      293.94      9.69 o 
  -8   0   6        8.69        7.35      0.60 o 
  -6   0   6     1916.85     2199.20     68.46 o 
  -4   0   6      312.29      333.90      9.09 o 
  -2   0   6     1795.19     1842.09     67.96 o 
   0   0   6      200.45      196.86      6.08 o 
   2   0   6      553.30      566.89     17.26 o 
   4   0   6       39.94       41.62      2.77 o 
   8   0   6       30.53       16.30      1.75 o 
  10   0   6       97.77       90.36      6.64 o 
 -13   1   6        0.82        1.39      0.44 o 
 -12   1   6        0.57        0.28      0.39 o 
 -11   1   6      181.82      191.33      5.37 o 
 -10   1   6        1.67        0.82      0.33 o 
  -9   1   6       81.70       89.43      2.45 o 
  -8   1   6      320.60      327.13      7.42 o 
  -7   1   6       85.84      102.20      2.45 o 
  -6   1   6      400.00      413.98      9.18 o 
  -5   1   6      504.56      563.39     12.58 o 
  -4   1   6      722.18      758.31     15.55 o 
  -3   1   6      126.85      141.33      3.21 o 
  -2   1   6        2.40        2.20      0.18 o 
  -1   1   6       35.08       25.99      0.72 o 
   0   1   6     1706.29     1787.07     51.39 o 
   1   1   6     2511.71     2611.89     61.50 o 
   2   1   6     1787.59     1828.61     55.80 o 
   3   1   6       78.44       86.06      2.44 o 
   4   1   6      553.48      642.29     17.32 o 
   5   1   6      213.77      240.89      6.63 o 
   6   1   6       18.79       20.65      1.05 o 
   7   1   6       20.77       22.01      1.18 o 
   8   1   6        0.47        0.62      0.52 o 
   9   1   6        3.44        2.22      0.93 o 
  10   1   6       16.92       23.79      1.82 o 
 -12   2   6       64.20       80.36      2.30 o 
 -11   2   6       44.50       54.50      1.65 o 
 -10   2   6      236.98      241.76      6.12 o 
  -9   2   6       35.18       39.48      1.97 o 
  -8   2   6       97.61      106.83      2.80 o 
  -7   2   6       65.79       62.64      2.47 o 
  -6   2   6      373.82      377.38      9.20 o 
  -5   2   6        0.23        0.58      0.22 o 
  -4   2   6       18.42       22.00      0.62 o 
  -3   2   6      431.31      414.53      9.15 o 
  -2   2   6        0.07        0.10      0.14 o 
  -1   2   6       44.64       37.34      1.12 o 
   0   2   6      245.77      259.17      6.21 o 
   1   2   6        3.73        5.47      0.57 o 
   2   2   6      456.33      515.97     12.15 o 
   3   2   6       36.95       40.50      2.93 o 
   4   2   6      338.89      324.14     19.74 o 
   5   2   6        9.57        8.64      0.52 o 
   6   2   6      122.58      127.51      3.29 o 
   7   2   6        8.67        9.93      0.78 o 
   8   2   6        2.94        3.02      0.88 o 
   9   2   6       22.00       29.88      1.92 o 
  10   2   6       13.86       15.65      1.36 o 
 -11   3   6        0.65       -0.17      0.37 o 
 -10   3   6       28.38       27.72      0.99 o 
  -9   3   6        5.99        5.05      0.51 o 
  -8   3   6        8.11        3.93      0.45 o 
  -7   3   6      325.81      302.34      8.16 o 
  -6   3   6      155.63      145.61      4.05 o 
  -5   3   6       91.86       92.41      2.65 o 
  -4   3   6      120.68      106.17      5.80 o 
  -3   3   6      130.43      115.60      2.45 o 
  -2   3   6       15.97       17.56      0.59 o 
  -1   3   6        0.11        0.15      0.19 o 
   0   3   6       72.25       70.77      1.85 o 
   1   3   6      375.15      385.47      8.47 o 
   2   3   6       14.73       13.56      0.49 o 
   3   3   6        0.19        0.18      0.29 o 
   4   3   6      293.34      299.37      8.14 o 
   5   3   6      798.96      887.89     23.56 o 
   6   3   6       47.88       44.46      1.81 o 
   7   3   6       12.52       12.61      1.11 o 
   8   3   6        7.27       10.96      1.09 o 
   9   3   6        9.58       10.52      1.12 o 
 -10   4   6       61.95       62.39      2.05 o 
  -9   4   6        0.05        0.30      0.73 o 
  -8   4   6        2.08        0.99      0.40 o 
  -7   4   6       49.36       50.62      1.95 o 
  -6   4   6       78.83       73.22      2.81 o 
  -5   4   6       44.93       40.71      1.37 o 
  -4   4   6       43.94       43.12      1.43 o 
  -3   4   6       29.21       27.87      1.03 o 
  -2   4   6      267.09      266.51      6.46 o 
  -1   4   6      231.23      218.49      5.97 o 
   0   4   6        0.05        0.32      0.26 o 
   1   4   6        5.67        6.38      0.43 o 
   2   4   6      342.75      352.25      9.62 o 
   3   4   6      197.52      200.62      5.60 o 
   4   4   6        5.19        4.08      0.48 o 
   5   4   6        6.46        9.28      0.70 o 
   6   4   6        1.26        2.53      0.49 o 
   7   4   6       90.24      106.82      3.31 o 
  -7   5   6       41.44       40.55      1.48 o 
  -6   5   6       22.13       23.46      1.02 o 
  -5   5   6       28.09       25.23      1.06 o 
  -4   5   6      174.88      174.06      4.92 o 
  -3   5   6      106.35      106.71      3.16 o 
  -2   5   6        1.14        0.73      0.90 o 
  -1   5   6        1.49        1.40      0.70 o 
   0   5   6       20.19       18.35      0.75 o 
   1   5   6        1.70        1.05      0.61 o 
   2   5   6        7.96       10.19      0.66 o 
   3   5   6        1.20        1.86      0.52 o 
   4   5   6        1.78        1.37      0.53 o 
 -13   0   7        3.06        3.98      0.77 o 
 -11   0   7      242.23      262.31      9.45 o 
  -9   0   7      268.38      285.46     10.61 o 
  -7   0   7       69.01       70.68      2.52 o 
  -5   0   7      121.15      114.84      3.24 o 
  -3   0   7      699.47      736.74     19.96 o 
  -1   0   7      631.99      723.94     22.18 o 
   1   0   7        8.81       11.26      0.52 o 
   3   0   7       73.96       89.53      5.24 o 
   5   0   7      377.46      416.25     25.33 o 
   7   0   7      105.20       61.29      4.15 o 
   9   0   7        0.30        0.89      0.82 o 
 -13   1   7        0.14        0.05      0.40 o 
 -12   1   7        3.75        4.10      0.47 o 
 -11   1   7      179.42      200.00      5.63 o 
 -10   1   7       70.24       69.20      2.11 o 
  -9   1   7      227.50      235.84      5.51 o 
  -8   1   7      317.63      344.07      7.80 o 
  -7   1   7      147.41      148.71      3.48 o 
  -6   1   7      102.47       98.55      2.34 o 
  -5   1   7       49.55       55.51      1.27 o 
  -4   1   7      288.40      307.41      6.85 o 
  -3   1   7      119.05       97.33      2.08 o 
  -2   1   7      336.62      385.42      8.41 o 
  -1   1   7       88.47       97.51      2.20 o 
   0   1   7       28.52       28.79      0.73 o 
   1   1   7       42.68       41.22      1.33 o 
   2   1   7        3.81        4.26      0.52 o 
   3   1   7        0.04        0.66      0.40 o 
   4   1   7        3.67        2.75      0.51 o 
   5   1   7       11.09       11.66      0.87 o 
   6   1   7       78.18       91.97      3.43 o 
   7   1   7       11.03       11.50      0.96 o 
   8   1   7        3.66        5.03      0.77 o 
   9   1   7       29.71       32.41      6.41 o 
  10   1   7       39.69       42.33      5.90 o 
 -12   2   7        4.33        2.50      0.47 o 
 -11   2   7        4.63        5.03      0.75 o 
 -10   2   7        0.06        0.64      0.36 o 
  -9   2   7       79.26       74.35      1.91 o 
  -8   2   7      209.26      193.31      4.53 o 
  -7   2   7       16.62       17.48      0.64 o 
  -6   2   7      225.44      224.22      5.57 o 
  -5   2   7       25.91       30.88      0.94 o 
  -4   2   7      215.39      205.08      4.61 o 
  -3   2   7     1091.55     1041.15     31.24 o 
  -2   2   7       26.40       22.13      0.67 o 
  -1   2   7       18.46       12.43      0.44 o 
   0   2   7       10.26        9.55      0.63 o 
   1   2   7       69.33       72.17      1.81 o 
   2   2   7      151.83      179.33      5.68 o 
   3   2   7        1.63        2.71      0.43 o 
   4   2   7       92.66       78.44      2.60 o 
   5   2   7      146.56      159.24      5.03 o 
   6   2   7       23.82       26.12      1.26 o 
   7   2   7       87.03      101.72      4.49 o 
   8   2   7        2.48        2.99      0.91 o 
   9   2   7        1.49        1.23      0.88 o 
 -11   3   7       92.33       93.02      3.27 o 
 -10   3   7        0.46        0.18      0.38 o 
  -9   3   7       22.79       24.19      0.92 o 
  -8   3   7        1.59        1.33      0.37 o 
  -7   3   7       38.00       36.85      1.18 o 
  -6   3   7        1.12        1.75      0.35 o 
  -5   3   7       82.77       74.26      2.06 o 
  -4   3   7       20.97       18.05      0.66 o 
  -3   3   7       69.46       62.05      1.64 o 
  -2   3   7      222.75      216.33      5.26 o 
  -1   3   7      194.49      179.57      4.88 o 
   0   3   7        3.38        4.96      0.33 o 
   1   3   7       17.87       19.13      0.61 o 
   2   3   7        3.96        5.18      0.60 o 
   3   3   7       11.85       16.15      0.74 o 
   4   3   7      147.93      155.57      4.37 o 
   5   3   7       95.68      107.22      4.53 o 
   6   3   7        2.46        2.78      0.41 o 
   7   3   7       62.07       75.57      3.62 o 
   8   3   7        3.00        5.33      1.01 o 
  -9   4   7       21.34       26.86      1.10 o 
  -8   4   7        8.53        7.21      0.65 o 
  -7   4   7       31.27       27.33      1.07 o 
  -6   4   7       46.90       41.63      1.42 o 
  -5   4   7       35.15       33.42      1.18 o 
  -4   4   7        1.81        1.39      0.34 o 
  -3   4   7      158.64      148.17      4.15 o 
  -2   4   7      404.73      371.38      8.94 o 
  -1   4   7      377.19      375.35     10.05 o 
   0   4   7        4.59        5.94      0.89 o 
   1   4   7       11.64       12.69      0.65 o 
   2   4   7       21.08       21.14      0.89 o 
   3   4   7       21.56       21.01      1.29 o 
   4   4   7        3.30        3.26      0.46 o 
   5   4   7        9.40       12.38      0.82 o 
   6   4   7       15.87       19.42      0.92 o 
  -7   5   7        1.96        1.73      0.73 o 
  -6   5   7        1.83        1.21      0.45 o 
  -5   5   7        2.70        2.78      0.55 o 
  -4   5   7       71.10       70.75      2.24 o 
  -3   5   7       46.18       48.83      1.65 o 
  -2   5   7        2.22        2.75      0.47 o 
  -1   5   7        1.79        0.81      0.37 o 
   0   5   7       39.13       35.84      2.24 o 
   1   5   7        8.26        8.19      0.65 o 
   2   5   7        0.03        0.44      0.43 o 
   3   5   7       31.47       32.35      1.27 o 
   4   5   7        3.49        2.75      0.90 o 
 -12   0   8        7.19        6.37      0.77 o 
 -10   0   8      228.94      221.65      7.52 o 
  -8   0   8      380.40      399.77     12.75 o 
  -6   0   8       92.34       77.00      2.25 o 
  -4   0   8     3102.33     3422.32     92.36 o 
  -2   0   8      825.10      930.35     28.24 o 
   0   0   8        1.51        0.45      0.18 o 
   2   0   8     1460.53     1560.61     47.81 o 
   4   0   8      104.41      106.60      6.33 o 
   6   0   8      256.60      317.85     19.30 o 
   8   0   8       58.85       33.60      2.77 o 
  10   0   8        1.89        0.08      1.73 o 
 -13   1   8       18.46       21.05      1.28 o 
 -12   1   8        3.95        4.01      0.48 o 
 -11   1   8        1.04        0.10      0.34 o 
 -10   1   8      113.34      106.11      2.66 o 
  -9   1   8      557.45      585.62     13.25 o 
  -8   1   8        5.51        4.74      0.55 o 
  -7   1   8      214.04      232.55      5.38 o 
  -6   1   8        0.13        0.30      0.21 o 
  -5   1   8      989.29     1044.82     22.99 o 
  -4   1   8       25.99       31.07      0.76 o 
  -3   1   8      188.44      191.43      3.96 o 
  -2   1   8      342.58      329.59      7.10 o 
  -1   1   8        2.38        5.09      0.61 o 
   0   1   8      182.38      160.65      3.53 o 
   1   1   8       21.47       22.98      0.96 o 
   2   1   8       57.82       62.35      2.05 o 
   4   1   8        1.04        0.20      0.37 o 
   5   1   8       23.72       29.82      1.58 o 
   6   1   8        9.31       12.48      0.82 o 
   7   1   8       69.60       82.01      3.81 o 
   8   1   8       13.57       13.84      1.78 o 
   9   1   8       15.62       16.30      2.19 o 
 -12   2   8        1.28        0.19      0.41 o 
 -11   2   8       25.67       29.94      1.03 o 
 -10   2   8        1.30        0.58      0.36 o 
  -9   2   8      250.94      239.69      5.63 o 
  -8   2   8        7.44        7.23      0.54 o 
  -7   2   8        0.88        0.82      0.30 o 
  -6   2   8      215.25      211.57      5.30 o 
  -5   2   8        8.27       12.82      0.71 o 
  -4   2   8      256.02      240.48      5.95 o 
  -3   2   8       62.67       67.76      1.78 o 
  -2   2   8       13.21       14.70      0.51 o 
  -1   2   8       82.20       92.47      2.31 o 
   0   2   8      541.94      548.91     13.01 o 
   1   2   8      161.02      157.89      3.84 o 
   2   2   8      112.43      120.08      3.88 o 
   3   2   8       86.94       84.87      2.82 o 
   4   2   8      827.33      908.76     27.49 o 
   5   2   8       57.09       66.84      4.11 o 
   6   2   8       15.14       18.27      3.18 o 
   7   2   8        7.81        9.40      0.85 o 
   8   2   8        1.24        4.30      1.51 o 
   9   2   8        8.24       12.56      1.87 o 
 -11   3   8       18.70       16.29      0.80 o 
 -10   3   8        3.07        2.69      0.45 o 
  -9   3   8      110.65      102.64      2.81 o 
  -8   3   8       18.57       20.84      0.83 o 
  -7   3   8        6.67        7.51      0.51 o 
  -6   3   8        1.37        1.45      0.33 o 
  -5   3   8      300.93      281.60      7.00 o 
  -4   3   8        2.61        2.39      0.34 o 
  -3   3   8       24.77       25.58      0.80 o 
  -2   3   8       18.11       20.00      0.67 o 
  -1   3   8        1.27        1.12      0.29 o 
   0   3   8      340.74      357.30      7.89 o 
   1   3   8       87.38       94.47      2.80 o 
   2   3   8       25.38       33.68      1.20 o 
   3   3   8      398.99      422.92     11.44 o 
   4   3   8      234.30      261.45     10.34 o 
   5   3   8       12.74       14.56      0.75 o 
   6   3   8       81.10       82.63      3.67 o 
   7   3   8       69.01       79.61      3.82 o 
   8   3   8       11.66       19.18      1.48 o 
  -9   4   8       54.01       51.28      1.75 o 
  -8   4   8      330.64      317.27      8.64 o 
  -7   4   8      122.81      107.51      3.16 o 
  -6   4   8       75.08       67.69      2.10 o 
  -5   4   8        2.17        1.93      0.39 o 
  -4   4   8      244.87      217.85      8.91 o 
  -3   4   8       99.83       90.28      2.64 o 
  -2   4   8       40.85       37.56      1.17 o 
  -1   4   8       66.09       57.74      1.79 o 
   0   4   8        4.84        5.83      0.52 o 
   1   4   8       19.15       20.68      0.87 o 
   2   4   8       14.81       14.95      0.74 o 
   3   4   8        0.38        0.69      0.54 o 
   4   4   8       18.05       23.63      0.98 o 
   5   4   8       45.20       48.79      1.66 o 
   6   4   8       89.00       86.97      4.11 o 
  -6   5   8        0.60        1.09      0.73 o 
  -5   5   8        0.05        0.13      0.40 o 
  -4   5   8       25.02       23.76      1.01 o 
  -3   5   8        0.66        1.03      0.52 o 
  -2   5   8      148.70      148.10      4.23 o 
  -1   5   8        0.00       -0.19      0.48 o 
   0   5   8       18.22       18.38      0.88 o 
   1   5   8        1.37        1.99      0.47 o 
   2   5   8       18.46       14.33      0.80 o 
   3   5   8        1.66        1.28      0.53 o 
 -13   0   9       27.67       32.51      1.57 o 
 -11   0   9       73.28       88.95      3.26 o 
  -9   0   9       16.69       19.59      1.02 o 
  -7   0   9      288.38      334.45      9.21 o 
  -5   0   9       64.67       80.51      2.35 o 
  -3   0   9        5.79        3.13      0.39 o 
  -1   0   9      215.97      285.17      8.79 o 
   1   0   9       27.62       27.88      2.04 o 
   3   0   9        1.04        0.30      0.63 o 
   5   0   9        3.41        4.01      1.13 o 
   7   0   9       16.06       17.28      4.33 o 
   9   0   9        5.24        7.11      1.83 o 
 -13   1   9        2.16        2.23      0.46 o 
 -12   1   9        0.07        0.19      0.38 o 
 -11   1   9        2.36        0.77      0.35 o 
 -10   1   9       15.42       12.04      0.60 o 
  -9   1   9      427.36      430.25      9.86 o 
  -8   1   9       43.54       42.06      1.19 o 
  -7   1   9       20.84       16.89      0.60 o 
  -6   1   9       67.35       63.66      1.59 o 
  -5   1   9       17.97       18.86      0.58 o 
  -4   1   9      214.60      214.32      4.45 o 
  -3   1   9      342.47      358.92      7.83 o 
  -2   1   9      274.78      277.76      6.62 o 
  -1   1   9      583.59      605.86     13.12 o 
   0   1   9        0.61        0.39      0.15 o 
   1   1   9        3.15        4.62      0.33 o 
   2   1   9       33.84       29.66      1.96 o 
   3   1   9        3.28        1.78      0.99 o 
   4   1   9       25.00       33.71      1.69 o 
   5   1   9        0.08       -0.21      0.42 o 
   6   1   9        9.15        9.27      0.92 o 
   7   1   9      102.95      121.39      7.37 o 
   8   1   9        0.93        0.84      0.69 o 
   9   1   9       13.51       17.52      2.24 o 
 -12   2   9       10.08        9.69      0.60 o 
 -11   2   9      117.19      130.11      3.27 o 
 -10   2   9       42.77       42.58      1.28 o 
  -9   2   9      589.39      592.49     13.44 o 
  -8   2   9       27.34       24.50      1.33 o 
  -7   2   9        0.59        0.70      0.31 o 
  -6   2   9       78.20       82.01      3.64 o 
  -5   2   9      379.42      367.14      9.01 o 
  -4   2   9       41.54       45.88      1.28 o 
  -3   2   9        5.60        6.25      0.32 o 
  -2   2   9      234.16      213.12      5.16 o 
  -1   2   9       31.17       30.93      0.89 o 
   0   2   9       38.82       45.47      1.22 o 
   1   2   9       10.67        9.27      0.56 o 
   2   2   9       67.77       66.73      2.28 o 
   3   2   9        2.67        2.81      0.95 o 
   4   2   9       22.10       19.59      1.65 o 
   5   2   9        7.00        6.39      1.46 o 
   6   2   9       16.31       15.19      2.33 o 
   7   2   9       10.56       11.43      0.93 o 
   8   2   9        9.94       12.50      1.36 o 
 -11   3   9        0.04        0.26      0.42 o 
 -10   3   9       16.78       19.11      0.85 o 
  -9   3   9       11.55       11.58      0.62 o 
  -8   3   9       10.71        7.89      0.52 o 
  -7   3   9       52.29       47.64      1.63 o 
  -6   3   9      177.44      158.38      5.00 o 
  -5   3   9       78.27       65.33      1.98 o 
  -4   3   9       55.75       53.18      1.64 o 
  -3   3   9        4.42        3.62      0.63 o 
  -2   3   9        9.75        9.26      0.42 o 
  -1   3   9      808.94      749.47     16.35 o 
   0   3   9      166.69      162.02      4.58 o 
   1   3   9      206.75      199.42      5.57 o 
   2   3   9        0.50        0.56      0.52 o 
   3   3   9      109.96      132.01      3.80 o 
   4   3   9        1.58        0.83      0.37 o 
   5   3   9        2.86        3.62      0.82 o 
   6   3   9        5.23        4.99      0.87 o 
   7   3   9       46.84       63.26      3.24 o 
  -9   4   9       13.44       11.37      0.71 o 
  -8   4   9        8.31       10.06      0.94 o 
  -7   4   9        1.66        1.78      0.44 o 
  -6   4   9       13.06       11.49      0.66 o 
  -5   4   9       16.59       14.32      0.71 o 
  -4   4   9       16.16       14.08      0.97 o 
  -3   4   9        2.64        1.43      0.51 o 
  -2   4   9        9.05        8.50      0.48 o 
  -1   4   9      128.12      123.32      4.36 o 
   0   4   9       66.59       63.91      2.01 o 
   1   4   9        5.34        4.65      0.51 o 
   2   4   9       19.31       18.34      0.84 o 
   3   4   9        8.28        7.89      0.58 o 
   4   4   9        1.61        1.33      0.51 o 
   5   4   9       28.96       30.50      1.74 o 
  -6   5   9        1.05        1.43      0.45 o 
  -5   5   9        7.50        6.97      1.33 o 
  -4   5   9       23.53       23.25      0.99 o 
  -3   5   9      253.82      255.86      7.04 o 
  -2   5   9       22.81       23.08      1.48 o 
  -1   5   9       17.03       17.85      1.02 o 
   0   5   9        0.12        0.34      0.45 o 
   1   5   9        5.80        8.54      0.67 o 
   2   5   9       18.36       17.77      0.90 o 
 -12   0  10       51.19       57.98      2.33 o 
 -10   0  10        1.85        2.26      0.58 o 
  -8   0  10      814.44      772.22     24.29 o 
  -6   0  10      960.30     1041.63     28.02 o 
  -4   0  10      271.16      278.90      8.66 o 
  -2   0  10      713.03      758.00     23.05 o 
   0   0  10      206.66      217.88      8.44 o 
   2   0  10        4.90        5.73      1.02 o 
   4   0  10       97.56      100.89      6.15 o 
   6   0  10       34.65       35.69      6.68 o 
   8   0  10        4.80        3.65      0.97 o 
 -12   1  10        2.40        3.44      0.62 o 
 -11   1  10       26.44       22.16      0.96 o 
 -10   1  10        0.25        0.17      0.32 o 
  -9   1  10        0.48        0.42      0.32 o 
  -8   1  10      281.23      261.76      6.08 o 
  -7   1  10        9.83        9.57      0.42 o 
  -6   1  10      166.87      157.19      3.60 o 
  -5   1  10        2.43        4.48      0.32 o 
  -4   1  10        2.18        6.82      0.32 o 
  -3   1  10       65.87       58.20      1.39 o 
  -2   1  10     1062.21     1102.34     23.61 o 
  -1   1  10        6.34        5.38      0.31 o 
   0   1  10       17.75       17.15      0.51 o 
   1   1  10      268.86      295.32      7.98 o 
   2   1  10       30.60       29.52      2.45 o 
   3   1  10       98.95      102.52      5.99 o 
   4   1  10        2.25        4.15      1.34 o 
   5   1  10       64.24       36.71      2.94 o 
   6   1  10       63.39       30.84      2.69 o 
   7   1  10       24.40       30.32      2.35 o 
   8   1  10        0.09       -0.79      0.65 o 
 -12   2  10       14.67       16.57      0.76 o 
 -11   2  10       47.17       44.31      1.35 o 
 -10   2  10      249.38      246.09      5.84 o 
  -9   2  10        4.67        6.52      0.56 o 
  -8   2  10       60.95       67.82      1.93 o 
  -7   2  10        2.48        2.95      0.37 o 
  -6   2  10      274.58      273.37      6.79 o 
  -5   2  10       61.17       53.13      1.48 o 
  -4   2  10      325.66      312.96      6.98 o 
  -3   2  10       63.36       63.01      1.66 o 
  -2   2  10       32.20       30.44      0.89 o 
  -1   2  10       17.95       18.67      0.62 o 
   0   2  10       10.15        7.29      0.52 o 
   1   2  10      162.37      175.02      5.50 o 
   2   2  10      179.97      208.22      6.58 o 
   3   2  10       35.68       16.31      1.89 o 
   4   2  10       49.12       19.55      2.11 o 
   5   2  10       88.68       52.36      3.93 o 
   6   2  10      176.44      228.61     12.85 o 
   7   2  10        6.88        8.70      0.88 o 
   8   2  10        4.37        3.00      1.06 o 
 -11   3  10        0.75        0.37      0.43 o 
 -10   3  10       31.90       38.01      1.94 o 
  -9   3  10        1.09        1.74      0.92 o 
  -8   3  10        0.78        1.08      0.56 o 
  -7   3  10      848.52      810.31     22.75 o 
  -6   3  10      268.99      241.40      6.59 o 
  -5   3  10        3.35        2.12      0.37 o 
  -4   3  10        1.55        2.02      0.53 o 
  -3   3  10      113.13      106.88      2.51 o 
  -2   3  10      320.59      296.87      6.60 o 
  -1   3  10       37.53       36.88      1.28 o 
   0   3  10        3.10        5.89      0.53 o 
   1   3  10        3.42        3.73      0.46 o 
   2   3  10       69.21       70.76      2.20 o 
   3   3  10       33.04       37.06      1.32 o 
   4   3  10       17.42       19.72      1.79 o 
   5   3  10      275.94      300.97     16.68 o 
   6   3  10       28.54       28.01      1.73 o 
  -9   4  10       15.52       16.52      0.85 o 
  -8   4  10        3.68        2.89      0.50 o 
  -7   4  10        1.44        2.59      0.46 o 
  -6   4  10       30.84       26.79      1.06 o 
  -5   4  10       26.64       22.76      0.94 o 
  -4   4  10       13.52       12.79      0.66 o 
  -3   4  10        2.91        4.57      0.56 o 
  -2   4  10       11.68       10.71      0.49 o 
  -1   4  10       21.78       21.52      0.91 o 
   0   4  10      122.29      133.61      3.87 o 
   1   4  10        4.90        5.06      0.77 o 
   2   4  10        1.05        2.32      0.47 o 
   3   4  10       17.38       18.71      0.88 o 
   4   4  10        0.86        1.11      0.55 o 
  -5   5  10        6.60        6.31      1.19 o 
  -4   5  10      118.51      113.32      3.34 o 
  -3   5  10       28.27       29.68      1.73 o 
  -2   5  10        4.29        3.65      0.63 o 
  -1   5  10        4.30        4.68      0.68 o 
   0   5  10        3.42        1.56      0.48 o 
 -11   0  11        3.21        2.16      0.56 o 
  -9   0  11       60.67       63.80      2.38 o 
  -7   0  11      414.91      408.13     12.94 o 
  -5   0  11       61.01       70.49      2.40 o 
  -3   0  11       73.67       75.33      2.50 o 
  -1   0  11      891.43      992.34     30.14 o 
   1   0  11      224.48      263.28     14.51 o 
   3   0  11       62.12       70.79      4.50 o 
   5   0  11       27.67       27.27      2.45 o 
   7   0  11        1.51        0.30      0.81 o 
 -12   1  11       27.38       30.30      1.05 o 
 -11   1  11       36.95       34.98      1.12 o 
 -10   1  11        1.39        2.06      0.39 o 
  -9   1  11      456.47      470.59     10.67 o 
  -8   1  11      219.80      212.41      4.55 o 
  -7   1  11      138.58      136.56      3.20 o 
  -6   1  11        4.12        5.36      0.42 o 
  -5   1  11       32.78       40.90      1.00 o 
  -4   1  11       98.66      100.37      2.32 o 
  -3   1  11       36.46       40.00      1.03 o 
  -2   1  11       83.11       98.71      2.27 o 
  -1   1  11       42.79       44.93      1.12 o 
   0   1  11        4.00        5.15      0.62 o 
   1   1  11       83.29       88.13      3.67 o 
   2   1  11        0.00       -0.08      0.60 o 
   3   1  11       14.40       18.08      1.61 o 
   4   1  11        0.01       -0.32      0.49 o 
   5   1  11        2.96        2.06      1.07 o 
   7   1  11        3.63        4.00      1.14 o 
   8   1  11        0.94        1.01      0.78 o 
 -12   2  11        3.55        4.16      0.51 o 
 -11   2  11        2.04        1.70      0.42 o 
 -10   2  11        5.94        8.33      0.60 o 
  -9   2  11       78.88       77.58      2.20 o 
  -8   2  11       39.56       33.36      1.11 o 
  -7   2  11      290.41      281.59      7.01 o 
  -6   2  11       13.47       12.59      0.53 o 
  -5   2  11        1.27        0.83      0.26 o 
  -4   2  11       42.88       37.06      1.08 o 
  -3   2  11        7.21        7.17      0.39 o 
  -2   2  11        1.07        0.73      0.29 o 
  -1   2  11       53.98       51.69      1.85 o 
   0   2  11       40.35       36.83      1.45 o 
   1   2  11      350.27      351.11     10.91 o 
   2   2  11      242.00      103.53      6.47 o 
   3   2  11       14.02       13.62      1.35 o 
   4   2  11       18.75       17.44      1.59 o 
   5   2  11       12.39       19.04      1.73 o 
   6   2  11        2.02        1.54      0.82 o 
   7   2  11        3.25        2.85      0.95 o 
 -10   3  11        3.83        3.51      0.59 o 
  -9   3  11       12.90       12.94      1.16 o 
  -8   3  11       57.36       57.56      2.40 o 
  -7   3  11       69.28       60.27      1.92 o 
  -6   3  11        9.38       10.98      0.61 o 
  -5   3  11       27.11       27.62      1.05 o 
  -4   3  11      103.18      101.88      2.63 o 
  -3   3  11       24.13       20.84      0.68 o 
  -2   3  11       11.24       10.94      0.47 o 
  -1   3  11       95.53       84.31      2.82 o 
   0   3  11        2.57        2.46      0.43 o 
   1   3  11       18.42       18.70      1.08 o 
   2   3  11       18.09       18.43      1.25 o 
   3   3  11       24.27       24.37      1.55 o 
   4   3  11        1.14        1.79      0.72 o 
   5   3  11       19.68       22.63      3.03 o 
   6   3  11        0.07        0.15      0.75 o 
  -8   4  11        9.88        7.28      0.64 o 
  -7   4  11       46.50       40.33      1.44 o 
  -6   4  11      199.31      179.26      5.03 o 
  -5   4  11        0.23        0.77      0.39 o 
  -4   4  11       17.67       17.04      0.78 o 
  -3   4  11        2.68        2.96      0.41 o 
  -2   4  11      399.80      410.36     12.81 o 
  -1   4  11      199.89      203.40      5.72 o 
   0   4  11       10.05       10.71      0.65 o 
   1   4  11       76.56       74.87      2.34 o 
   2   4  11        7.06        8.37      0.62 o 
   3   4  11        0.37       -0.23      0.43 o 
   4   4  11        3.01        3.48      0.88 o 
 -12   0  12        9.17       12.29      0.92 o 
 -10   0  12       70.39       63.84      2.44 o 
  -8   0  12       13.02       13.87      0.86 o 
  -6   0  12      206.11      202.17      6.39 o 
  -2   0  12       32.12       37.99      1.40 o 
   0   0  12      402.23      481.37     26.10 o 
   2   0  12      259.86      333.25     18.39 o 
   4   0  12        0.06        0.41      0.92 o 
   6   0  12      101.51      133.29     14.38 o 
 -12   1  12       39.63       43.86      1.54 o 
 -11   1  12       11.65       11.45      0.60 o 
 -10   1  12       16.11       10.98      0.56 o 
  -9   1  12      302.59      286.22      6.61 o 
  -8   1  12      163.80      147.78      3.79 o 
  -7   1  12       25.79       25.74      0.80 o 
  -6   1  12       43.23       38.05      1.16 o 
  -5   1  12      771.83      810.15     17.58 o 
  -4   1  12       72.76       76.23      1.81 o 
  -3   1  12       22.43       20.56      0.68 o 
  -2   1  12        1.30        1.58      0.46 o 
  -1   1  12       81.99       94.41      2.72 o 
   0   1  12      159.13      173.08      4.82 o 
   1   1  12        5.48        7.23      1.35 o 
   2   1  12        0.00       -0.03      0.57 o 
   3   1  12      105.28      131.14      7.62 o 
   4   1  12       78.68       53.98      3.96 o 
   5   1  12        0.02       -0.15      0.70 o 
   6   1  12       10.83        6.94      1.63 o 
   7   1  12       92.37      130.43      5.93 o 
 -11   2  12        0.01       -0.54      0.39 o 
 -10   2  12        6.89        4.91      0.53 o 
  -9   2  12        1.61        1.16      0.58 o 
  -8   2  12       28.09       25.33      0.92 o 
  -7   2  12        1.41        1.20      0.32 o 
  -6   2  12      684.45      650.88     14.39 o 
  -5   2  12      352.49      321.99      7.19 o 
  -4   2  12      325.96      298.05      7.21 o 
  -3   2  12        0.00        0.06      0.24 o 
  -2   2  12      208.76      215.09      6.80 o 
  -1   2  12        2.59        2.20      0.89 o 
   0   2  12      252.62      254.39      8.00 o 
   1   2  12       27.15       24.63      1.04 o 
   2   2  12        2.64        1.58      1.16 o 
   3   2  12        6.15        5.45      1.37 o 
   4   2  12       12.39       13.79      1.46 o 
   5   2  12        4.95        4.41      2.93 o 
   6   2  12       17.89       26.01      2.26 o 
 -10   3  12        6.54        9.71      0.66 o 
  -9   3  12       31.89       29.03      1.15 o 
  -8   3  12        0.12        0.30      0.46 o 
  -7   3  12        3.21        3.10      0.61 o 
  -6   3  12        4.74        4.74      1.08 o 
  -5   3  12      218.37      212.29      5.25 o 
  -4   3  12        2.83        3.18      0.42 o 
  -3   3  12        0.10       -0.05      0.27 o 
  -2   3  12       11.03        9.44      0.82 o 
  -1   3  12       62.02       53.79      3.44 o 
   0   3  12       43.53       48.17      3.33 o 
   1   3  12       94.30       94.09      6.44 o 
   2   3  12       28.84       35.83      3.86 o 
   3   3  12        0.27       -0.03      0.68 o 
   4   3  12        2.13        2.29      0.83 o 
   5   3  12        7.16        8.46      1.07 o 
  -8   4  12       47.33       37.81      1.39 o 
  -7   4  12      143.04      133.82      3.89 o 
  -6   4  12        1.22        1.47      0.46 o 
  -5   4  12       47.10       47.47      2.67 o 
  -4   4  12       17.77       16.05      0.70 o 
  -3   4  12      121.57      112.17      3.80 o 
  -2   4  12        8.63       10.27      0.76 o 
  -1   4  12       21.73       17.77      0.85 o 
   0   4  12        0.52        0.48      0.40 o 
   1   4  12        5.87        7.67      0.71 o 
   2   4  12        2.59        3.04      0.65 o 
 -11   0  13      306.03      306.28     10.03 o 
  -9   0  13       47.25       41.47      1.99 o 
  -7   0  13     1078.23     1141.62     42.45 o 
  -5   0  13      272.50      295.28      9.20 o 
  -3   0  13        1.44        1.17      0.33 o 
  -1   0  13      182.43      219.83     12.23 o 
   1   0  13       35.67       39.80      2.83 o 
   3   0  13       12.61       12.53      1.58 o 
   5   0  13        0.01       -0.38      1.21 o 
 -12   1  13        0.16        0.16      0.40 o 
 -11   1  13       24.59       28.29      0.98 o 
 -10   1  13        0.95       -0.13      0.39 o 
  -9   1  13        6.05        7.72      0.53 o 
  -8   1  13        7.04        8.29      0.52 o 
  -7   1  13      191.44      194.06      4.46 o 
  -6   1  13       18.42       17.91      0.78 o 
  -5   1  13      164.66      163.70      3.72 o 
  -4   1  13        0.76        0.59      0.26 o 
  -3   1  13       37.44       36.12      1.05 o 
  -2   1  13        3.51        3.53      1.02 o 
  -1   1  13       24.14       24.12      0.90 o 
   0   1  13        7.52        8.05      1.56 o 
   1   1  13      120.93      130.14      5.44 o 
   2   1  13       11.53       10.88      1.04 o 
   3   1  13      150.44      187.38     10.66 o 
   4   1  13       74.67       57.57      4.20 o 
   5   1  13        2.59        2.48      1.20 o 
   6   1  13       17.41        8.27      1.85 o 
 -11   2  13        7.41        7.69      0.89 o 
 -10   2  13       30.67       27.87      1.15 o 
  -9   2  13       45.17       43.94      1.46 o 
  -8   2  13       39.96       41.40      1.19 o 
  -7   2  13       21.29       18.40      0.67 o 
  -6   2  13        1.46        1.28      0.31 o 
  -5   2  13        9.20       11.71      0.55 o 
  -4   2  13        3.19        4.91      0.41 o 
  -3   2  13       26.12       27.09      0.98 o 
  -2   2  13        7.15        6.68      0.55 o 
  -1   2  13        0.23        0.53      0.31 o 
   0   2  13        0.51        2.62      0.60 o 
   1   2  13        4.68        1.75      1.12 o 
   2   2  13       31.32       10.90      1.63 o 
   3   2  13       17.00       18.77      1.73 o 
   4   2  13        3.95        4.91      2.42 o 
   5   2  13        0.05       -0.10      0.73 o 
  -9   3  13        6.46        6.22      0.61 o 
  -8   3  13       17.15       20.07      0.93 o 
  -7   3  13       48.76       49.68      1.50 o 
  -6   3  13      294.68      270.72      6.66 o 
  -5   3  13       28.29       23.29      0.85 o 
  -4   3  13      113.02      114.81      2.95 o 
  -3   3  13       54.83       56.27      2.08 o 
  -2   3  13        0.09       -0.39      0.35 o 
  -1   3  13      154.77      146.80      4.80 o 
   0   3  13      220.70      240.01      7.56 o 
   1   3  13      249.25      257.27     14.41 o 
   2   3  13       14.89       14.48      1.31 o 
   3   3  13        0.68       -0.15      0.67 o 
   4   3  13        2.10        3.24      1.28 o 
  -7   4  13       18.09       16.92      0.86 o 
  -6   4  13       11.32       12.26      0.67 o 
  -5   4  13        9.31        8.69      0.59 o 
  -4   4  13        4.16        3.16      0.60 o 
  -3   4  13       15.45       14.28      0.89 o 
  -2   4  13       41.54       45.86      1.82 o 
  -1   4  13        0.01        0.07      0.40 o 
   0   4  13       49.12       55.39      1.87 o 
   1   4  13        0.04       -0.17      0.46 o 
 -10   0  14       46.28       48.49      2.01 o 
  -8   0  14      504.68      473.69     17.94 o 
  -6   0  14      395.96      410.47     12.74 o 
  -4   0  14      188.52      203.65      6.45 o 
  -2   0  14        0.69        0.65      0.69 o 
   0   0  14        2.89        2.64      0.92 o 
   2   0  14       50.73       68.57      4.50 o 
   4   0  14       43.78       54.47      4.03 o 
   6   0  14       62.49       58.78      4.56 o 
 -11   1  14       16.27       22.77      0.88 o 
 -10   1  14        0.06       -0.09      0.37 o 
  -9   1  14       26.85       23.94      0.92 o 
  -8   1  14        6.94        6.74      0.54 o 
  -7   1  14       27.39       27.71      0.95 o 
  -6   1  14        0.21        0.10      0.30 o 
  -5   1  14       46.51       48.62      1.28 o 
  -4   1  14      624.33      620.65     13.58 o 
  -3   1  14      281.81      278.63      6.19 o 
  -2   1  14       20.44       20.23      0.84 o 
  -1   1  14       12.81       14.63      1.08 o 
   0   1  14      120.01      134.36      5.60 o 
   1   1  14        0.77        1.59      0.65 o 
   2   1  14      107.63      110.81     11.90 o 
   3   1  14       22.58       31.79      2.48 o 
   4   1  14        6.18        4.18      1.51 o 
   5   1  14       18.21       11.39      2.08 o 
 -10   2  14        3.12        3.39      0.49 o 
  -9   2  14       27.39       31.59      1.26 o 
  -8   2  14       20.09       18.46      0.69 o 
  -7   2  14        9.74        9.35      0.49 o 
  -6   2  14        1.40        1.61      0.33 o 
  -5   2  14        7.05        8.03      0.47 o 
  -4   2  14      479.90      497.33     11.87 o 
  -3   2  14        2.80        2.07      0.65 o 
  -2   2  14       98.13       93.59      3.15 o 
  -1   2  14        0.60        0.44      0.38 o 
   0   2  14       79.18       37.20      2.97 o 
   1   2  14       18.71       21.25      1.82 o 
   2   2  14        5.96        1.95      1.27 o 
   3   2  14       86.97       40.07      3.33 o 
   4   2  14        2.92        4.89      1.55 o 
  -9   3  14       28.96       30.15      1.10 o 
  -8   3  14       30.70       30.09      1.08 o 
  -7   3  14      135.54      125.51      3.53 o 
  -6   3  14      136.10      129.96      3.37 o 
  -5   3  14       34.26       28.37      0.98 o 
  -4   3  14       79.81       73.92      2.67 o 
  -3   3  14        5.87        5.24      0.61 o 
  -2   3  14       59.61       60.13      2.22 o 
  -1   3  14       29.41       31.40      1.36 o 
   0   3  14       32.16       39.61      2.87 o 
   1   3  14       35.76       37.90      2.79 o 
   2   3  14        3.67        2.69      0.85 o 
   3   3  14        1.32       -0.05      0.81 o 
  -5   4  14        1.08        1.01      0.53 o 
  -4   4  14        1.45        1.60      0.55 o 
  -3   4  14        8.74        9.01      1.29 o 
  -2   4  14        1.79        1.45      0.55 o 
  -1   4  14        3.06        1.56      0.53 o 
 -11   0  15        5.27        4.96      0.84 o 
  -9   0  15       56.67       57.10      2.68 o 
  -7   0  15      116.66      127.77      5.18 o 
  -5   0  15      137.83      141.54      5.59 o 
  -3   0  15       24.06       22.88      1.92 o 
  -1   0  15       12.12       13.03      1.46 o 
   1   0  15       23.04       30.33      2.45 o 
   3   0  15       36.37       44.79      3.48 o 
   5   0  15      113.38      146.36      9.21 o 
 -11   1  15       97.32       99.65      2.81 o 
 -10   1  15        7.20        7.51      0.60 o 
  -9   1  15       18.42       18.53      0.81 o 
  -8   1  15      134.30      136.99      3.94 o 
  -7   1  15       16.11       15.01      0.84 o 
  -6   1  15       68.61       76.69      2.07 o 
  -5   1  15      128.33      132.95      3.38 o 
  -4   1  15      110.08      117.99      2.75 o 
  -3   1  15       12.49       11.45      0.63 o 
  -2   1  15        0.51        0.73      0.60 o 
  -1   1  15        0.37        0.23      0.59 o 
   0   1  15       13.46       12.59      1.08 o 
   1   1  15       32.12       35.23      4.14 o 
   2   1  15        0.96       -0.04      0.71 o 
   3   1  15        6.27        5.53      1.05 o 
   4   1  15        0.01       -0.50      0.81 o 
 -10   2  15        0.86        2.87      0.50 o 
  -9   2  15       10.15       12.20      0.65 o 
  -8   2  15        8.41        9.39      0.53 o 
  -7   2  15       77.88       74.02      2.05 o 
  -6   2  15        3.45        4.21      0.46 o 
  -5   2  15       24.22       27.97      0.95 o 
  -4   2  15      294.89      292.67      9.23 o 
  -3   2  15       41.15       39.45      1.56 o 
  -2   2  15       56.67       60.43      2.18 o 
  -1   2  15       21.78       10.92      1.59 o 
   0   2  15       10.87        4.46      1.46 o 
   1   2  15      203.98       98.13      6.38 o 
   2   2  15      137.28       66.97      4.80 o 
   3   2  15       85.42       41.05      3.50 o 
  -8   3  15        0.08        0.72      0.42 o 
  -7   3  15       39.01       40.54      1.31 o 
  -6   3  15       18.97       19.33      0.85 o 
  -5   3  15        9.02        8.63      0.72 o 
  -4   3  15       12.35       10.27      0.73 o 
  -3   3  15        0.07       -0.31      0.42 o 
  -2   3  15        0.37        0.28      0.41 o 
  -1   3  15       18.78       18.70      1.88 o 
   0   3  15        1.45        1.20      0.80 o 
   1   3  15        0.91        0.01      0.73 o 
   2   3  15        5.41        7.68      1.02 o 
 -10   0  16        1.11       -0.29      0.65 o 
  -8   0  16       24.07       23.18      1.40 o 
  -6   0  16       17.34       18.08      1.13 o 
  -4   0  16       29.70       31.39      1.42 o 
  -2   0  16      762.52      903.45     48.68 o 
   0   0  16        8.44        6.73      1.31 o 
   2   0  16       56.40       65.84      4.56 o 
   4   0  16       29.46       36.90      3.32 o 
 -10   1  16        2.82        3.30      0.50 o 
  -9   1  16       79.36       83.32      2.59 o 
  -8   1  16        3.90        4.91      0.57 o 
  -7   1  16       14.44       11.14      0.66 o 
  -6   1  16       42.97       41.54      1.27 o 
  -5   1  16      289.19      303.15      7.37 o 
  -4   1  16       48.00       49.25      1.83 o 
  -3   1  16       64.10       74.48      3.34 o 
  -2   1  16       38.05       40.07      2.09 o 
  -1   1  16       58.61       68.53      3.19 o 
   0   1  16        3.36        1.15      1.16 o 
   1   1  16       19.00       21.06      1.74 o 
   2   1  16       17.10       19.52      2.03 o 
   3   1  16       17.45       18.92      3.21 o 
  -9   2  16        3.76        5.38      0.81 o 
  -8   2  16       23.66       24.82      0.94 o 
  -7   2  16       85.25       89.71      2.43 o 
  -6   2  16       32.30       29.16      1.30 o 
  -5   2  16      129.02      122.41      4.09 o 
  -4   2  16      159.94      149.09      4.89 o 
  -3   2  16       40.80       40.95      1.63 o 
  -2   2  16        9.76        6.97      3.86 o 
  -1   2  16        7.16        8.08      1.36 o 
   0   2  16       60.29       33.99      2.94 o 
   1   2  16       15.94       17.72      1.74 o 
   2   2  16       12.19       17.79      1.78 o 
  -7   3  16       17.51       19.49      0.82 o 
  -6   3  16        0.95        0.82      0.53 o 
  -5   3  16        6.59        9.17      0.89 o 
  -4   3  16       18.66       18.43      1.04 o 
  -3   3  16       13.23       15.97      0.94 o 
  -2   3  16       53.19       58.51      2.20 o 
  -1   3  16       49.45       47.77      3.39 o 
   0   3  16        1.84        2.02      0.83 o 
  -9   0  17      176.34      183.06      7.33 o 
  -7   0  17       93.76       94.27      3.97 o 
  -5   0  17       30.82       29.04      1.26 o 
  -3   0  17        0.58        1.69      1.02 o 
  -1   0  17        2.38        1.27      0.99 o 
   1   0  17        5.93        8.79      1.66 o 
  -9   1  17        8.38        7.57      0.70 o 
  -8   1  17        6.62        9.30      0.72 o 
  -7   1  17        2.07        2.35      0.48 o 
  -6   1  17        2.82        2.85      0.47 o 
  -5   1  17      194.63      212.73      6.81 o 
  -4   1  17        3.00        2.26      0.85 o 
  -3   1  17        0.47        0.40      0.70 o 
  -2   1  17       91.13      102.16      4.47 o 
  -1   1  17       38.43       47.25      2.45 o 
   0   1  17        9.43       13.11      1.20 o 
   1   1  17        0.52        0.40      0.84 o 
   2   1  17       19.95       20.79      3.79 o 
  -8   2  17        0.61        0.58      0.44 o 
  -7   2  17       26.46       28.28      1.02 o 
  -6   2  17        3.38        4.56      1.30 o 
  -5   2  17        6.20        7.61      0.68 o 
  -4   2  17       30.58       34.88      1.48 o 
  -3   2  17       73.85       35.31      2.92 o 
  -2   2  17        5.12        2.76      1.47 o 
  -1   2  17       13.02       13.36      1.51 o 
   0   2  17        0.23        0.06      0.77 o 
   1   2  17        0.42        1.12      0.80 o 
  -4   3  17       11.14       10.16      0.82 o 
  -8   0  18       31.56       33.46      1.81 o 
  -6   0  18       38.13       44.34      2.14 o 
  -4   0  18       85.37       98.39      6.00 o 
  -2   0  18       33.51       42.22      3.16 o 
   0   0  18      131.32      176.73     10.43 o 
  -8   1  18        5.10        4.73      0.63 o 
  -7   1  18        2.67        2.31      0.49 o 
  -6   1  18       78.95       87.93      3.09 o 
  -5   1  18        0.02        0.34      0.92 o 
  -4   1  18       26.94       28.51      1.99 o 
  -3   1  18      137.68      156.98      7.26 o 
  -2   1  18      147.90      170.98      7.13 o 
  -1   1  18       10.04       11.10      1.34 o 
   0   1  18       28.71       35.96      2.11 o 
  -6   2  18        2.52        2.50      1.05 o 
  -5   2  18        1.93        1.07      0.55 o 
  -4   2  18      130.65      149.38      8.76 o 
  -3   2  18       19.93       20.30      1.95 o 
  -2   2  18       39.05       40.92      3.02 o 
  -7   0  19        1.69        2.18      0.67 o 
  -5   0  19       12.83       16.53      1.82 o 
  -3   0  19       99.95      139.90      8.35 o 
  -1   0  19       51.68       61.70      4.35 o 
  -6   1  19       16.08       17.94      1.82 o 
  -5   1  19       11.40       12.66      1.58 o 
  -4   1  19       19.56       19.87      1.90 o 
  -3   1  19        3.88        2.27      0.88 o 
  -2   1  19        0.58       -0.07      0.80 o 
                                                 
